# Supplementary material for: Single-cell discovery of m6A RNA modifications in the hippocampus
Source: Genome Res. 2024 Jun;34(6):822–36. doi: 10.1101/gr.278424.123 (PMC11293556; doi:10.1101/gr.278424.123)
Supplement: Supplement 26 [file Supplemental_Code.zip]

Archive with 48 entries (42 files):
- sc-m6a-hippocampus-master/
- sc-m6a-hippocampus-master/LICENSE
- sc-m6a-hippocampus-master/README.md
- sc-m6a-hippocampus-master/bulkDART/
- sc-m6a-hippocampus-master/bulkDART/variants/
- sc-m6a-hippocampus-master/bulkDART/variants/align_hg19.sbatch
- sc-m6a-hippocampus-master/bulkDART/variants/align_mm39.sbatch
- sc-m6a-hippocampus-master/bulkDART/variants/call_CU.sbatch
- sc-m6a-hippocampus-master/bulkDART/variants/call_metaPlotR_hg19.sbatch
- sc-m6a-hippocampus-master/bulkDART/variants/call_metaPlotR_mm39.sbatch
- sc-m6a-hippocampus-master/bulkDART/variants/dartseq_replicate_counts_HEK.Rmd
- sc-m6a-hippocampus-master/bulkDART/variants/dartseq_replicate_counts_mm39.Rmd
- sc-m6a-hippocampus-master/bulkDART/variants/filter_CIMS_hg19.sbatch
- sc-m6a-hippocampus-master/bulkDART/variants/filter_CIMS_mm39.sbatch
- sc-m6a-hippocampus-master/bulkDART/variants/filter_yth.sbatch
- sc-m6a-hippocampus-master/bulkDART/variants/HEK_YTH-E_vs_E-YTH.Rmd
- sc-m6a-hippocampus-master/bulkDART/variants/hippocampus_variant_analysis.Rmd
- sc-m6a-hippocampus-master/bulkDART/variants/obtain_CU_2out3.R
- sc-m6a-hippocampus-master/bulkDART/variants/rename_fq.sbatch
- sc-m6a-hippocampus-master/bulkDART/variants/run_fastqc.sbatch
- sc-m6a-hippocampus-master/MeRIP/
- sc-m6a-hippocampus-master/MeRIP/annotate_genes_to_peaks.sh
- sc-m6a-hippocampus-master/MeRIP/intersect_peaks.sbatch
- sc-m6a-hippocampus-master/MeRIP/peakcalling.sbatch
- sc-m6a-hippocampus-master/MeRIP/rm_rRNA.sbatch
- sc-m6a-hippocampus-master/MeRIP/run_cutadapt.sbatch
- sc-m6a-hippocampus-master/MeRIP/run_fastqc.sbatch
- sc-m6a-hippocampus-master/MeRIP/run_HISAT2.sbatch
- sc-m6a-hippocampus-master/MeRIP/run_multiqc.sbatch
- sc-m6a-hippocampus-master/MeRIP/venn_diagrams.Rmd
- sc-m6a-hippocampus-master/scDART/
- sc-m6a-hippocampus-master/scDART/call_metaplotR.sbatch
- sc-m6a-hippocampus-master/scDART/call_metaplotR_homogeneous.sbatch
- sc-m6a-hippocampus-master/scDART/compare_m6a.Rmd
- sc-m6a-hippocampus-master/scDART/diff_expression_yth_mut.Rmd
- sc-m6a-hippocampus-master/scDART/filter_bullseye.sbatch
- sc-m6a-hippocampus-master/scDART/find_edit_sites.sbatch
- sc-m6a-hippocampus-master/scDART/get_homogeneous_m6a.Rmd
- sc-m6a-hippocampus-master/scDART/homogeneous_m6a_enrichment.Rmd
- sc-m6a-hippocampus-master/scDART/integr_scDART.Rmd
- sc-m6a-hippocampus-master/scDART/m6a_analysis.Rmd
- sc-m6a-hippocampus-master/scDART/m6a_UMAP.Rmd
- sc-m6a-hippocampus-master/scDART/make_bullseye_mat.sbatch
- sc-m6a-hippocampus-master/scDART/prepare_mk1_metaplotr.R
- sc-m6a-hippocampus-master/scDART/scibet_tm.R
- sc-m6a-hippocampus-master/scDART/scMCA_mice.R
- sc-m6a-hippocampus-master/sc_bulk_MeRIP/
- sc-m6a-hippocampus-master/sc_bulk_MeRIP/sc_bulk_MeRIP.Rmd
