# Supplementary material for: Single-cell discovery of m6A RNA modifications in the hippocampus
Source: Genome Res. 2024 Jun;34(6):822–36. doi: 10.1101/gr.278424.123 (PMC11293556; doi:10.1101/gr.278424.123)
Supplement: Supplement 26 [file Supplemental_Code.zip › sc-m6a-hippocampus-master/bulkDART/variants/dartseq_replicate_counts_HEK.Rmd]

---
title: "dartseq replicates of HEK293-T"
output:
  html_document:
    self_contained: false
---

```{r setup, include=FALSE}
knitr::opts_chunk$set(echo = TRUE)
```

In this document we show the variant count per sample, and the variant relationship between dart-seq replicates of HEK293-T cell line. 

#### YTH, V1

```{r, echo = FALSE, warning=FALSE, message = FALSE, dev=c('png', 'pdf')}
library(tidyverse)
library(VennDiagram)
library(RColorBrewer)

dir <- "/home/Magda_lab/maitenat/scratch60/dartseq_replicates/aligned"

B01 <- read.table(file.path(dir, "B01-293T-V1rep2-YTH_1_rename_joint_filtered.cims"), header = FALSE) %>%
  as_tibble()
colnames(B01) <- c("chr", "start", "end", "name", "score", "strand", "k", "m", "fdr", "count", "m/k")

print(sprintf("In the sample B01 there are %s variants", nrow(B01)))

B10 <- read.table(file.path(dir, "B10-293T-V1rep3-YTH_1_rename_joint_filtered.cims"), header = FALSE) %>%
  as_tibble()
colnames(B10) <- c("chr", "start", "end", "name", "score", "strand", "k", "m", "fdr", "count", "m/k")

print(sprintf("In the sample B10 there are %s variants", nrow(B10)))

yth_5 <- read.table("/GPFS/Magda_lab_temp/maitenat/dartseq_HEK/clean/aligned/5-V1-YTH-1130_FKDL210342153-1a_1_trimmed_R1_rename_joint_low-string.cims", header = FALSE) %>%
  as_tibble()
colnames(yth_5) <- c("chr", "start", "end", "name", "score", "strand", "k", "m", "fdr", "count", "m/k")

print(sprintf("In the sample yth_5 there are %s variants", nrow(yth_5)))

myCol <- brewer.pal(3, "Pastel2")

B01 %>%
  mutate(id = sprintf("%s:%s-%s:%s", chr, start, end, strand)) %>%
  pull(id) -> B01_ids

B10 %>%
  mutate(id = sprintf("%s:%s-%s:%s", chr, start, end, strand)) %>%
  pull(id) -> B10_ids

yth_5 %>%
  mutate(id = sprintf("%s:%s-%s:%s", chr, start, end, strand)) %>%
  pull(id) -> yth_5_ids

venn.diagram(
  x = list(B01_ids, B10_ids, yth_5_ids),
  category.names = c("B01" , "B10" , "yth_5"),
  filename = NULL,
   # Circles
        lwd = 2,
        lty = 'blank',
        fill = myCol,
        
        # Numbers
        cex = .6,
        fontface = "bold",
        fontfamily = "sans",
        
        # Set names
        cat.cex = 0.6,
        cat.fontface = "bold",
        cat.default.pos = "outer",
        cat.fontfamily = "sans",
        rotation = 1
  ) -> venn_plot1
grid::grid.draw(venn_plot1)

```

#### YTH-MUT, V1

```{r, echo = FALSE, warning=FALSE, message = FALSE, dev=c('png', 'pdf')}
B02 <- read.table(file.path(dir, "B02-293T-V1rep2-Mut_1_rename_joint_filtered.cims"), header = FALSE) %>%
  as_tibble()
colnames(B02) <- c("chr", "start", "end", "name", "score", "strand", "k", "m", "fdr", "count", "m/k")

print(sprintf("In the sample B02 there are %s variants", nrow(B02)))


B11 <- read.table(file.path(dir, "B11-293T-V1rep3-Mut_1_rename_joint_filtered.cims"), header = FALSE) %>%
  as_tibble()
colnames(B11) <- c("chr", "start", "end", "name", "score", "strand", "k", "m", "fdr", "count", "m/k")

print(sprintf("In the sample B11 there are %s variants", nrow(B11)))


mut_6 <- read.table("/GPFS/Magda_lab_temp/maitenat/dartseq_HEK/clean/aligned/6-V1-mut-1130_FKDL210342151-1a_1_trimmed_R1_rename_joint_low-string.cims", header = FALSE) %>%
  as_tibble()
colnames(mut_6) <- c("chr", "start", "end", "name", "score", "strand", "k", "m", "fdr", "count", "m/k")

print(sprintf("In the sample mut_6 there are %s variants", nrow(mut_6)))

B02 %>%
  mutate(id = sprintf("%s:%s-%s:%s", chr, start, end, strand)) %>%
  pull(id) -> B02_ids

B11 %>%
  mutate(id = sprintf("%s:%s-%s:%s", chr, start, end, strand)) %>%
  pull(id) -> B11_ids

mut_6 %>%
  mutate(id = sprintf("%s:%s-%s:%s", chr, start, end, strand)) %>%
  pull(id) -> mut_6_ids

venn.diagram(
  x = list(B02_ids, B11_ids, mut_6_ids),
  category.names = c("B02" , "B11" , "mut_6"),
  filename = NULL,
   # Circles
        lwd = 2,
        lty = 'blank',
        fill = myCol,
        
        # Numbers
        cex = .6,
        fontface = "bold",
        fontfamily = "sans",
        
        # Set names
        cat.cex = 0.6,
        cat.fontface = "bold",
        cat.default.pos = "outer",
        cat.fontfamily = "sans",
        rotation = 1
  ) -> venn_plot2
grid::grid.draw(venn_plot2)
```

#### APOBEC, V1

```{r, echo = FALSE, warning=FALSE, message = FALSE, dev=c('png', 'pdf')}
B03 <- read.table(file.path(dir, "B03-293T-V1rep1-Apo_1_rename_joint_filtered.cims"), header = FALSE) %>%
  as_tibble()
colnames(B03) <- c("chr", "start", "end", "name", "score", "strand", "k", "m", "fdr", "count", "m/k")

print(sprintf("In the sample B03 there are %s variants", nrow(B03)))


B04 <- read.table(file.path(dir, "B04-293T-V1rep2-Apo_1_rename_joint_filtered.cims"), header = FALSE) %>%
  as_tibble()
colnames(B04) <- c("chr", "start", "end", "name", "score", "strand", "k", "m", "fdr", "count", "m/k")

print(sprintf("In the sample B04 there are %s variants", nrow(B04)))


B12 <- read.table(file.path(dir, "B12-293T-V1rep3-Apo_1_rename_joint_filtered.cims"), header = FALSE) %>%
  as_tibble()
colnames(B12) <- c("chr", "start", "end", "name", "score", "strand", "k", "m", "fdr", "count", "m/k")

print(sprintf("In the sample B12 there are %s variants", nrow(B12)))

B03 %>%
  mutate(id = sprintf("%s:%s-%s:%s", chr, start, end, strand)) %>%
  pull(id) -> B03_ids

B04 %>%
  mutate(id = sprintf("%s:%s-%s:%s", chr, start, end, strand)) %>%
  pull(id) -> B04_ids

B12 %>%
  mutate(id = sprintf("%s:%s-%s:%s", chr, start, end, strand)) %>%
  pull(id) -> B12_ids

venn.diagram(
  x = list(B03_ids, B04_ids, B12_ids),
  category.names = c("B03" , "B04" , "B12"),
  filename = NULL,
   # Circles
        lwd = 2,
        lty = 'blank',
        fill = myCol,
        
        # Numbers
        cex = .6,
        fontface = "bold",
        fontfamily = "sans",
        
        # Set names
        cat.cex = 0.6,
        cat.fontface = "bold",
        cat.default.pos = "outer",
        cat.fontfamily = "sans",
        rotation = 1
  ) -> venn_plot3
grid::grid.draw(venn_plot3)

```

#### MOCK, V1

```{r, echo = FALSE, warning=FALSE, message = FALSE, dev=c('png', 'pdf')}
B09 <- read.table(file.path(dir, "B09-293T-V2rep2-Mock_1_rename_joint_filtered.cims"), header = FALSE) %>%
  as_tibble()
colnames(B09) <- c("chr", "start", "end", "name", "score", "strand", "k", "m", "fdr", "count", "m/k")

print(sprintf("In the sample B09 there are %s variants", nrow(B09)))

B13 <- read.table(file.path(dir, "B13-293T-V1rep3-Mock_1_rename_joint_filtered.cims"), header = FALSE) %>%
  as_tibble()
colnames(B13) <- c("chr", "start", "end", "name", "score", "strand", "k", "m", "fdr", "count", "m/k")

print(sprintf("In the sample B13 there are %s variants", nrow(B13)))

mock_7 <- read.table("/GPFS/Magda_lab_temp/maitenat/dartseq_HEK/clean/aligned/7-mock-1130_FKDL210342152-1a_1_trimmed_R1_rename_joint_low-string.cims", header = FALSE) %>%
  as_tibble()
colnames(mock_7) <- c("chr", "start", "end", "name", "score", "strand", "k", "m", "fdr", "count", "m/k")

print(sprintf("In the sample mock_7 there are %s variants", nrow(mock_7)))

B09 %>%
  mutate(id = sprintf("%s:%s-%s:%s", chr, start, end, strand)) %>%
  pull(id) -> B09_ids

B13 %>%
  mutate(id = sprintf("%s:%s-%s:%s", chr, start, end, strand)) %>%
  pull(id) -> B13_ids

mock_7 %>%
  mutate(id = sprintf("%s:%s-%s:%s", chr, start, end, strand)) %>%
  pull(id) -> mock_7_ids

venn.diagram(
  x = list(B09_ids, B13_ids, mock_7_ids),
  category.names = c("B09" , "B13" , "mock_7"),
  filename = NULL,
   # Circles
        lwd = 2,
        lty = 'blank',
        fill = myCol,
        
        # Numbers
        cex = .6,
        fontface = "bold",
        fontfamily = "sans",
        
        # Set names
        cat.cex = 0.6,
        cat.fontface = "bold",
        cat.default.pos = "outer",
        cat.fontfamily = "sans",
        rotation = 1
  ) -> venn_plot4
grid::grid.draw(venn_plot4)
```

#### YTH, V2

```{r, echo = FALSE, warning=FALSE, message = FALSE, dev=c('png', 'pdf')}
B06 <- read.table(file.path(dir, "B06-293T-V2rep2-YTH_1_rename_joint_filtered.cims"), header = FALSE) %>%
  as_tibble()
colnames(B06) <- c("chr", "start", "end", "name", "score", "strand", "k", "m", "fdr", "count", "m/k")

print(sprintf("In the sample B06 there are %s variants", nrow(B06)))

B14 <- read.table(file.path(dir, "B14-293T-V1rep3-YTH_1_rename_joint_filtered.cims"), header = FALSE) %>%
  as_tibble()
colnames(B14) <- c("chr", "start", "end", "name", "score", "strand", "k", "m", "fdr", "count", "m/k")

print(sprintf("In the sample B14 there are %s variants", nrow(B14)))

yth_8 <- read.table("/GPFS/Magda_lab_temp/maitenat/dartseq_HEK/clean/aligned/8-V2-3-YTH-1130_FKDL210342154-1a_1_trimmed_R1_rename_joint_low-string.cims", header = FALSE) %>%
  as_tibble()
colnames(yth_8) <- c("chr", "start", "end", "name", "score", "strand", "k", "m", "fdr", "count", "m/k")

print(sprintf("In the sample yth_8 there are %s variants", nrow(yth_8)))

B06 %>%
  mutate(id = sprintf("%s:%s-%s:%s", chr, start, end, strand)) %>%
  pull(id) -> B06_ids

B14 %>%
  mutate(id = sprintf("%s:%s-%s:%s", chr, start, end, strand)) %>%
  pull(id) -> B14_ids

yth_8 %>%
  mutate(id = sprintf("%s:%s-%s:%s", chr, start, end, strand)) %>%
  pull(id) -> yth_8_ids

venn.diagram(
  x = list(B06_ids, B14_ids, yth_8_ids),
  category.names = c("B06" , "B14" , "yth_8"),
  filename = NULL,
   # Circles
        lwd = 2,
        lty = 'blank',
        fill = myCol,
        
        # Numbers
        cex = .6,
        fontface = "bold",
        fontfamily = "sans",
        
        # Set names
        cat.cex = 0.6,
        cat.fontface = "bold",
        cat.default.pos = "outer",
        cat.fontfamily = "sans",
        rotation = 1
  ) -> venn_plot5
grid::grid.draw(venn_plot5)
```


#### MUT, V2

```{r, echo = FALSE, warning=FALSE, message = FALSE, dev=c('png', 'pdf')}
B07 <- read.table(file.path(dir, "B07-293T-V2rep2-Mut_1_rename_joint_filtered.cims"), header = FALSE) %>%
  as_tibble()
colnames(B07) <- c("chr", "start", "end", "name", "score", "strand", "k", "m", "fdr", "count", "m/k")

print(sprintf("In the sample B07 there are %s variants", nrow(B07)))

B15 <- read.table(file.path(dir, "B15-293T-V1rep3-Mut_1_rename_joint_filtered.cims"), header = FALSE) %>%
  as_tibble()
colnames(B15) <- c("chr", "start", "end", "name", "score", "strand", "k", "m", "fdr", "count", "m/k")

print(sprintf("In the sample B15 there are %s variants", nrow(B15)))

mut_9 <- read.table("/GPFS/Magda_lab_temp/maitenat/dartseq_HEK/clean/aligned/9-V2-3-mut-1130_FKDL210342155-1a_1_trimmed_R1_rename_joint_low-string.cims", header = FALSE) %>%
  as_tibble()
colnames(mut_9) <- c("chr", "start", "end", "name", "score", "strand", "k", "m", "fdr", "count", "m/k")

print(sprintf("In the sample mut_9 there are %s variants", nrow(mut_9)))

B07 %>%
  mutate(id = sprintf("%s:%s-%s:%s", chr, start, end, strand)) %>%
  pull(id) -> B07_ids

B15 %>%
  mutate(id = sprintf("%s:%s-%s:%s", chr, start, end, strand)) %>%
  pull(id) -> B15_ids

mut_9 %>%
  mutate(id = sprintf("%s:%s-%s:%s", chr, start, end, strand)) %>%
  pull(id) -> mut_9_ids

venn.diagram(
  x = list(B07_ids, B15_ids, mut_9_ids),
  category.names = c("B07" , "B15" , "mut_9"),
  filename = NULL,
   # Circles
        lwd = 2,
        lty = 'blank',
        fill = myCol,
        
        # Numbers
        cex = .6,
        fontface = "bold",
        fontfamily = "sans",
        
        # Set names
        cat.cex = 0.6,
        cat.fontface = "bold",
        cat.default.pos = "outer",
        cat.fontfamily = "sans",
        rotation = 1
  ) -> venn_plot6
grid::grid.draw(venn_plot6)
```

#### APOBEC, V2

```{r, echo = FALSE, warning=FALSE, message = FALSE, dev=c('png', 'pdf')}
B08 <- read.table(file.path(dir, "B08-293T-V2rep2-Apo_1_rename_joint_filtered.cims"), header = FALSE) %>%
  as_tibble()
colnames(B08) <- c("chr", "start", "end", "name", "score", "strand", "k", "m", "fdr", "count", "m/k")

print(sprintf("In the sample B08 there are %s variants", nrow(B08)))

B16 <- read.table(file.path(dir, "B16-293T-V1rep3-Apo_1_rename_joint_filtered.cims"), header = FALSE) %>%
  as_tibble()
colnames(B16) <- c("chr", "start", "end", "name", "score", "strand", "k", "m", "fdr", "count", "m/k")

print(sprintf("In the sample B16 there are %s variants", nrow(B16)))

apo_4 <- read.table("/GPFS/Magda_lab_temp/maitenat/dartseq_HEK/clean/aligned/4-V4-1130_FKDL210342150-1a_1_trimmed_R1_rename_joint_low-string.cims", header = FALSE) %>%
  as_tibble()
colnames(apo_4) <- c("chr", "start", "end", "name", "score", "strand", "k", "m", "fdr", "count", "m/k")

print(sprintf("In the sample apo_4 there are %s variants", nrow(apo_4)))

B08 %>%
  mutate(id = sprintf("%s:%s-%s:%s", chr, start, end, strand)) %>%
  pull(id) -> B08_ids

B16 %>%
  mutate(id = sprintf("%s:%s-%s:%s", chr, start, end, strand)) %>%
  pull(id) -> B16_ids

apo_4 %>%
  mutate(id = sprintf("%s:%s-%s:%s", chr, start, end, strand)) %>%
  pull(id) -> apo_4_ids

venn.diagram(
  x = list(B08_ids, B16_ids, apo_4_ids),
  category.names = c("B08" , "B16" , "apo_4"),
  filename = NULL,
   # Circles
        lwd = 2,
        lty = 'blank',
        fill = myCol,
        
        # Numbers
        cex = .6,
        fontface = "bold",
        fontfamily = "sans",
        
        # Set names
        cat.cex = 0.6,
        cat.fontface = "bold",
        cat.default.pos = "outer",
        cat.fontfamily = "sans",
        rotation = 1
  ) -> venn_plot7
grid::grid.draw(venn_plot7)
```
