# Supplementary material for: Single-cell discovery of m6A RNA modifications in the hippocampus
Source: Genome Res. 2024 Jun;34(6):822–36. doi: 10.1101/gr.278424.123 (PMC11293556; doi:10.1101/gr.278424.123)
Supplement: Supplement 26 [file Supplemental_Code.zip › sc-m6a-hippocampus-master/bulkDART/variants/dartseq_replicate_counts_mm39.Rmd]

---
title: "dartseq replicates of mice hippocampus"
output:
  html_document:
    self_contained: false
---

```{r setup, include=FALSE}
knitr::opts_chunk$set(echo = TRUE)
```

In this document we show the variant count per sample, and the variant relationship between dart-seq replicates of mice hippocampus. 

#### WT, V2

Samples B17, B18, B19

```{r, echo = FALSE, warning=FALSE, message = FALSE, dev=c('png', 'pdf')}
library(tidyverse)
library(VennDiagram)
library(RColorBrewer)

dir <- "/home/Magda_lab/maitenat/scratch60/dartseq_replicates/aligned"

B17 <- read.table(file.path(dir, "B17-hippo-WT-rep1_1_rename_joint_filtered.cims"), header = FALSE) %>%
  as_tibble()
colnames(B17) <- c("chr", "start", "end", "name", "score", "strand", "k", "m", "fdr", "count", "m/k")

print(sprintf("In the sample B17 there are %s variants", nrow(B17)))

B18 <- read.table(file.path(dir, "B18-hippo-WT-rep2_1_rename_joint_filtered.cims"), header = FALSE) %>%
  as_tibble()
colnames(B18) <- c("chr", "start", "end", "name", "score", "strand", "k", "m", "fdr", "count", "m/k")

print(sprintf("In the sample B18 there are %s variants", nrow(B18)))

B19 <- read.table(file.path(dir, "B19-hippo-WT-rep3_1_rename_joint_filtered.cims"), header = FALSE) %>%
  as_tibble()
colnames(B19) <- c("chr", "start", "end", "name", "score", "strand", "k", "m", "fdr", "count", "m/k")

print(sprintf("In the sample B19 there are %s variants", nrow(B19)))

myCol <- brewer.pal(3, "Pastel2")

B17 %>%
  mutate(id = sprintf("%s:%s-%s:%s", chr, start, end, strand)) %>%
  pull(id) -> B17_ids

B18 %>%
  mutate(id = sprintf("%s:%s-%s:%s", chr, start, end, strand)) %>%
  pull(id) -> B18_ids

B19 %>%
  mutate(id = sprintf("%s:%s-%s:%s", chr, start, end, strand)) %>%
  pull(id) -> B19_ids

venn.diagram(
  x = list(B17_ids, B18_ids, B19_ids),
  category.names = c("B17" , "B18" , "B19"),
  filename = NULL,
   # Circles
        lwd = 2,
        lty = 'blank',
        fill = myCol,
        
        # Numbers
        cex = .6,
        fontface = "bold",
        fontfamily = "sans",
        
        # Set names
        cat.cex = 0.6,
        cat.fontface = "bold",
        cat.default.pos = "outer",
        cat.fontfamily = "sans",
        rotation = 1
  ) -> venn_plot1
grid::grid.draw(venn_plot1)

```

#### YTH, V2

Samples B20, B21, B22

```{r, echo = FALSE, warning=FALSE, message = FALSE, dev=c('png', 'pdf')}
B20 <- read.table(file.path(dir, "B20-hippo-V2-3-YTH-rep1_1_rename_joint_filtered.cims"), header = FALSE) %>%
  as_tibble()
colnames(B20) <- c("chr", "start", "end", "name", "score", "strand", "k", "m", "fdr", "count", "m/k")

print(sprintf("In the sample B20 there are %s variants", nrow(B20)))


B21 <- read.table(file.path(dir, "B21-hippo-V2-3-YTH-rep2_1_rename_joint_filtered.cims"), header = FALSE) %>%
  as_tibble()
colnames(B21) <- c("chr", "start", "end", "name", "score", "strand", "k", "m", "fdr", "count", "m/k")

print(sprintf("In the sample B21 there are %s variants", nrow(B21)))


B22 <- read.table(file.path(dir, "B22-hippo-V2-3-YTH-rep3_1_rename_joint_filtered.cims"), header = FALSE) %>%
  as_tibble()
colnames(B22) <- c("chr", "start", "end", "name", "score", "strand", "k", "m", "fdr", "count", "m/k")

print(sprintf("In the sample B22 there are %s variants", nrow(B22)))

B20 %>%
  mutate(id = sprintf("%s:%s-%s:%s", chr, start, end, strand)) %>%
  pull(id) -> B20_ids

B21 %>%
  mutate(id = sprintf("%s:%s-%s:%s", chr, start, end, strand)) %>%
  pull(id) -> B21_ids

B22 %>%
  mutate(id = sprintf("%s:%s-%s:%s", chr, start, end, strand)) %>%
  pull(id) -> B22_ids

venn.diagram(
  x = list(B20_ids, B21_ids, B22_ids),
  category.names = c("B20" , "B21" , "B22"),
  filename = NULL,
   # Circles
        lwd = 2,
        lty = 'blank',
        fill = myCol,
        
        # Numbers
        cex = .6,
        fontface = "bold",
        fontfamily = "sans",
        
        # Set names
        cat.cex = 0.6,
        cat.fontface = "bold",
        cat.default.pos = "outer",
        cat.fontfamily = "sans",
        rotation = 1
  ) -> venn_plot2
grid::grid.draw(venn_plot2)
```

#### YTH-MUT, V2

Samples B23, B24, B25

```{r, echo = FALSE, warning=FALSE, message = FALSE, dev=c('png', 'pdf')}
B23 <- read.table(file.path(dir, "B23-hippo-V2-3-Mut-rep1_1_rename_joint_filtered.cims"), header = FALSE) %>%
  as_tibble()
colnames(B23) <- c("chr", "start", "end", "name", "score", "strand", "k", "m", "fdr", "count", "m/k")

print(sprintf("In the sample B23 there are %s variants", nrow(B23)))


B24 <- read.table(file.path(dir, "B24-hippo-V2-3-Mut-rep2_1_rename_joint_filtered.cims"), header = FALSE) %>%
  as_tibble()
colnames(B24) <- c("chr", "start", "end", "name", "score", "strand", "k", "m", "fdr", "count", "m/k")

print(sprintf("In the sample B24 there are %s variants", nrow(B24)))


B25 <- read.table(file.path(dir, "B25-hippo-V2-3-Mut-rep3_1_rename_joint_filtered.cims"), header = FALSE) %>%
  as_tibble()
colnames(B25) <- c("chr", "start", "end", "name", "score", "strand", "k", "m", "fdr", "count", "m/k")

print(sprintf("In the sample B25 there are %s variants", nrow(B25)))

B23 %>%
  mutate(id = sprintf("%s:%s-%s:%s", chr, start, end, strand)) %>%
  pull(id) -> B23_ids

B24 %>%
  mutate(id = sprintf("%s:%s-%s:%s", chr, start, end, strand)) %>%
  pull(id) -> B24_ids

B25 %>%
  mutate(id = sprintf("%s:%s-%s:%s", chr, start, end, strand)) %>%
  pull(id) -> B25_ids

venn.diagram(
  x = list(B23_ids, B24_ids, B25_ids),
  category.names = c("B23" , "B24" , "B25"),
  filename = NULL,
   # Circles
        lwd = 2,
        lty = 'blank',
        fill = myCol,
        
        # Numbers
        cex = .6,
        fontface = "bold",
        fontfamily = "sans",
        
        # Set names
        cat.cex = 0.6,
        cat.fontface = "bold",
        cat.default.pos = "outer",
        cat.fontfamily = "sans",
        rotation = 1
  ) -> venn_plot3
grid::grid.draw(venn_plot3)

```

#### APOBEC, V2

Samples B26, B27, B28

```{r, echo = FALSE, warning=FALSE, message = FALSE, dev=c('png', 'pdf')}
B26 <- read.table(file.path(dir, "B26-hippo-V2-3-Apo-rep1_1_rename_joint_filtered.cims"), header = FALSE) %>%
  as_tibble()
colnames(B26) <- c("chr", "start", "end", "name", "score", "strand", "k", "m", "fdr", "count", "m/k")

print(sprintf("In the sample B26 there are %s variants", nrow(B26)))

B27 <- read.table(file.path(dir, "B27-hippo-V2-3-Apo-rep2_1_rename_joint_filtered.cims"), header = FALSE) %>%
  as_tibble()
colnames(B27) <- c("chr", "start", "end", "name", "score", "strand", "k", "m", "fdr", "count", "m/k")

print(sprintf("In the sample B27 there are %s variants", nrow(B27)))

B28 <- read.table(file.path(dir, "B28-hippo-V2-3-Apo-rep3_1_rename_joint_filtered.cims"), header = FALSE) %>%
  as_tibble()
colnames(B28) <- c("chr", "start", "end", "name", "score", "strand", "k", "m", "fdr", "count", "m/k")

print(sprintf("In the sample B28 there are %s variants", nrow(B28)))

B26 %>%
  mutate(id = sprintf("%s:%s-%s:%s", chr, start, end, strand)) %>%
  pull(id) -> B26_ids

B27 %>%
  mutate(id = sprintf("%s:%s-%s:%s", chr, start, end, strand)) %>%
  pull(id) -> B27_ids

B28 %>%
  mutate(id = sprintf("%s:%s-%s:%s", chr, start, end, strand)) %>%
  pull(id) -> B28_ids

venn.diagram(
  x = list(B26_ids, B27_ids, B28_ids),
  category.names = c("B26" , "B27" , "B28"),
  filename = NULL,
   # Circles
        lwd = 2,
        lty = 'blank',
        fill = myCol,
        
        # Numbers
        cex = .6,
        fontface = "bold",
        fontfamily = "sans",
        
        # Set names
        cat.cex = 0.6,
        cat.fontface = "bold",
        cat.default.pos = "outer",
        cat.fontfamily = "sans",
        rotation = 1
  ) -> venn_plot4
grid::grid.draw(venn_plot4)
```
