# Supplementary material for: Single-cell discovery of m6A RNA modifications in the hippocampus
Source: Genome Res. 2024 Jun;34(6):822–36. doi: 10.1101/gr.278424.123 (PMC11293556; doi:10.1101/gr.278424.123)
Supplement: Supplement 26 [file Supplemental_Code.zip › sc-m6a-hippocampus-master/bulkDART/variants/filter_CIMS_hg19.sbatch]

#!/bin/bash
#SBATCH --job-name=filtCIMS
#SBATCH --output=filter_CIMS_%A.out
#SBATCH --error=filter_CIMS_%A.err
#SBATCH -n 1
#SBATCH --ntasks=1
#SBATCH --partition=q_cn
#SBATCH --mem-per-cpu=40G

# Description:  Here we are filtering the results of running CIMS on bulk HEK293T reads
# #

module load bedtools/2.29.2

# Parameters of the current job
pwd; hostname; date

# Define and create a unique scratch directory for this job
SCRATCH_DIRECTORY=/var/tmp/${USER}/${SLURM_JOBID}
mkdir -p ${SCRATCH_DIRECTORY}
cd ${SCRATCH_DIRECTORY}
cims_bedfile=$1

# Copy necessary files to scratch directory
cp $cims_bedfile ${SCRATCH_DIRECTORY}
cims_bed_basename=`basename ${cims_bedfile}`
snp_bedfile=/GPFS/Magda_lab_temp/maitenat/common_all_20180423_snps.bed
cp $snp_bedfile ${SCRATCH_DIRECTORY}
snp_basename=`basename ${snp_bedfile}`
samplename="${cims_bed_basename%%.*}"

# Filter by m >= 2, fdr > 1, k>= 10 
awk "{if(\$9<1 && \$8>=2 && \$7>=10) {print \$0}}" ${cims_bed_basename} > filt0.cims
# Add m/k
awk -v OFS='\t' '{a=$8/$7;print $0,a;}' filt0.cims > filt1.cims
# Filter snps
bedtools subtract -A -a filt1.cims -b ${snp_basename} > filt2.cims

# Filter by m/k
awk "{if(\$11>=0.05) {print \$0}}" filt2.cims > "${samplename}_filtered.cims"

# After the job is done we copy our output back to our directory
outdir=/GPFS/Magda_lab_temp/maitenat/dartseq_replicates/aligned
mkdir -p ${outdir} && cp -r ${SCRATCH_DIRECTORY}/*filtered.cims ${outdir}
cd ${SLURM_SUBMIT_DIR}
rm -rf ${SCRATCH_DIRECTORY}
