# Supplementary material for: Single-cell discovery of m6A RNA modifications in the hippocampus
Source: Genome Res. 2024 Jun;34(6):822–36. doi: 10.1101/gr.278424.123 (PMC11293556; doi:10.1101/gr.278424.123)
Supplement: Supplement 26 [file Supplemental_Code.zip › sc-m6a-hippocampus-master/MeRIP/intersect_peaks.sbatch]

#!/bin/bash
#SBATCH -J peak_intersection
#SBATCH -o peak_intersection_%A.out
#SBATCH -p q_cn
#SBATCH -n 1

module load bedtools/2.29.2

# Parameters of the current job
pwd; hostname; date

# (Narrow) peak files
peak1=$1
peak2=$2
peak3=$3
outdir=`dirname $peak1`

# Individual intersection
bedtools intersect -a $peak1 -b $peak2 -f 0.5 -F 0.5 -e > rep1_rep2_intersect.bed
bedtools intersect -a $peak1 -b $peak3 -f 0.5 -F 0.5 -e > rep1_rep3_intersect.bed
bedtools intersect -a $peak2 -b $peak3 -f 0.5 -F 0.5 -e > rep2_rep3_intersect.bed

# Intersection of all three
bedtools intersect -a $peak1 -b $peak2 -f 0.5 -F 0.5 -e | bedtools intersect -a stdin -b $peak3 -f 0.5 -F 0.5 -e > reps_intersect.bed

# Copy results to output directory
cp rep1_rep2_intersect.bed $outdir
cp rep1_rep3_intersect.bed $outdir
cp rep2_rep3_intersect.bed $outdir
cp reps_intersect.bed $outdir
