# Supplementary material for: Single-cell discovery of m6A RNA modifications in the hippocampus
Source: Genome Res. 2024 Jun;34(6):822–36. doi: 10.1101/gr.278424.123 (PMC11293556; doi:10.1101/gr.278424.123)
Supplement: Supplement 26 [file Supplemental_Code.zip › sc-m6a-hippocampus-master/MeRIP/run_fastqc.sbatch]

#!/bin/bash
#SBATCH -J fastqc
#SBATCH -o fastqc_MeRIP_%A.out
#SBATCH -e fastqc_MeRIP_%A.err
#SBATCH -p q_cn
#SBATCH -n 1

module load fastqc

# Parameters of the current job
pwd; hostname; date

# Input arguments
R1=$1
R2=$2
outdir=$3

fastqc -t 12 -o $outdir $R1 $R2
