# Supplementary material for: Single-cell discovery of m6A RNA modifications in the hippocampus
Source: Genome Res. 2024 Jun;34(6):822–36. doi: 10.1101/gr.278424.123 (PMC11293556; doi:10.1101/gr.278424.123)
Supplement: Supplement 26 [file Supplemental_Code.zip › sc-m6a-hippocampus-master/MeRIP/venn_diagrams.Rmd]

---
title: "Venn diagrams"
output: html_document
---

```{r setup, include=FALSE}
knitr::opts_chunk$set(echo = TRUE)
```

In this document we show the Venn diagrams of the methylated genes captured by MeRIP replicates.

```{r, echo = FALSE, warning=FALSE, message = FALSE}
library(VennDiagram)
library(RColorBrewer)
library(tidyverse)

dir <- "/GPFS/Magda_lab_temp/maitenat/MeRIP/"

rep1 <- read.table(file.path(dir, "merip_rep1_annot_nodup.bed"), header = FALSE)
rep2 <- read.table(file.path(dir, "merip_rep2_annot_nodup.bed"), header = FALSE)
rep3 <- read.table(file.path(dir, "merip_rep3_annot_nodup.bed"), header = FALSE)

rep1_genes <- unique(rep1$V14)
rep2_genes <- unique(rep2$V14)
rep3_genes <- unique(rep3$V14)

myCol <- brewer.pal(3, "Pastel2")

venn.diagram(
  x = list(rep1_genes, rep2_genes, rep3_genes),
  category.names = c("rep1" , "rep2" , "rep3"),
  filename = NULL,
   # Circles
        lwd = 2,
        lty = 'blank',
        fill = myCol,
        
        # Numbers
        cex = .6,
        fontface = "bold",
        fontfamily = "sans",
        
        # Set names
        cat.cex = 0.6,
        cat.fontface = "bold",
        cat.default.pos = "outer",
        cat.fontfamily = "sans",
        rotation = 1
  ) -> venn_plot1
grid::grid.draw(venn_plot1)


```
