# Supplementary material for: Single-cell discovery of m6A RNA modifications in the hippocampus
Source: Genome Res. 2024 Jun;34(6):822–36. doi: 10.1101/gr.278424.123 (PMC11293556; doi:10.1101/gr.278424.123)
Supplement: Supplement 26 [file Supplemental_Code.zip › sc-m6a-hippocampus-master/scDART/compare_m6a.Rmd]

---
title: "Comparison of C>T variants according to m/k value"
output:
  html_document:
    self_contained: false
---

```{r setup, include=FALSE}
knitr::opts_chunk$set(echo = TRUE)
```

In this document we compare the distribution within 500 nucleotides of the stop codon for variants with m/k=1 (conserved variants), all variants, and variants with m/k<1

### Conserved variants (m/k = 1 in cell type and at least 5 cells of other cell types with m/k < 1)

```{r, echo = FALSE, warning=FALSE, message = FALSE, dev=c('png', 'pdf')}

#### IMC
cds_file <- "/GPFS/Magda_lab_temp/maitenat/scs/metaplotR/immune_cells_mk1_common_mk09_5cells.dist.measures.txt"
m6a.dist.imc <- read.delim(cds_file, header = T)
m6a.dist.imc <- m6a.dist.imc %>%
  mutate(trx_len = utr5_size + cds_size + utr3_size)
m6a.dist.imc <- m6a.dist.imc %>%
  group_by(chr, coord, gene_name, cell_id) %>%
  filter(trx_len == max(trx_len))

#### OLG
cds_file <- "/GPFS/Magda_lab_temp/maitenat/scs/metaplotR/oligodendrocytes_mk1_common_mk09_5cells.dist.measures.txt"
m6a.dist.olg <- read.delim(cds_file, header = T)
m6a.dist.olg <- m6a.dist.olg %>%
  mutate(trx_len = utr5_size + cds_size + utr3_size)
m6a.dist.olg <- m6a.dist.olg %>%
  group_by(chr, coord, gene_name, cell_id) %>%
  filter(trx_len == max(trx_len))

#### NEUR
cds_file <- "/GPFS/Magda_lab_temp/maitenat/scs/metaplotR/neurons_mk1_common_mk09_5cells.dist.measures.txt"
m6a.dist.neur <- read.delim(cds_file, header = T)
m6a.dist.neur <- m6a.dist.neur %>%
  mutate(trx_len = utr5_size + cds_size + utr3_size)
m6a.dist.neur <- m6a.dist.neur %>%
  group_by(chr, coord, gene_name, cell_id) %>%
  filter(trx_len == max(trx_len))

#### EC
cds_file <- "/GPFS/Magda_lab_temp/maitenat/scs/metaplotR/endothelial_mk1_common_mk09_5cells.dist.measures.txt"
m6a.dist.ec <- read.delim(cds_file, header = T)
m6a.dist.ec <- m6a.dist.ec %>%
  mutate(trx_len = utr5_size + cds_size + utr3_size)
m6a.dist.ec <- m6a.dist.ec %>%
  group_by(chr, coord, gene_name, cell_id) %>%
  filter(trx_len == max(trx_len))

#### ASC
cds_file <- "/GPFS/Magda_lab_temp/maitenat/scs/metaplotR/astrocytes_mk1_common_mk09_5cells.dist.measures.txt"
m6a.dist.asc <- read.delim(cds_file, header = T)
m6a.dist.asc <- m6a.dist.asc %>%
  mutate(trx_len = utr5_size + cds_size + utr3_size)
m6a.dist.asc <- m6a.dist.asc %>%
  group_by(chr, coord, gene_name, cell_id) %>%
  filter(trx_len == max(trx_len))

m6a.dist <- bind_rows(IMC = m6a.dist.imc, OLG = m6a.dist.olg, NEUR = m6a.dist.neur, EC = m6a.dist.ec, ASC = m6a.dist.asc, .id = "cell_type")
ggplot(m6a.dist, aes(x = utr3_st, colour = cell_type, fill = cell_type)) +
  geom_density(alpha = 0.6) +
  xlim(-500, 500) + 
  geom_vline(xintercept = 1:2, col = "grey") + 
  theme_bw() +
  theme(legend.title = element_blank())

ggplot(m6a.dist, aes(x = utr3_st, colour = cell_type, fill = cell_type)) +
  geom_density(aes(y = ..count..), alpha=0.5) +
  xlim(-500, 500) + 
  geom_vline(xintercept = 1:2, col = "grey") + 
  theme_bw() +
  theme(legend.title = element_blank()) +
  ylab("normalized density")
```

#### All the variants 

```{r, echo = FALSE, warning=FALSE, message = FALSE, dev=c('png', 'pdf')}

##### IMC
cds_file <- "/GPFS/Magda_lab_temp/maitenat/scs/metaplotR/6J-3M-2ws-V2-3-YTH_edit-sites_bc_filtered_all_yth_filt-all_IMC.dist.measures.txt"
m6a.dist.imc <- read.delim(cds_file, header = T)
m6a.dist.imc <- m6a.dist.imc %>%
  mutate(trx_len = utr5_size + cds_size + utr3_size)
m6a.dist.imc <- m6a.dist.imc %>%
  group_by(chr, coord, gene_name, cell_id) %>%
  filter(trx_len == max(trx_len))

##### OLG
cds_file <- "/GPFS/Magda_lab_temp/maitenat/scs/metaplotR/6J-3M-2ws-V2-3-YTH_edit-sites_bc_filtered_all_yth_filt-all_OLG.dist.measures.txt"
m6a.dist.olg <- read.delim(cds_file, header = T)
m6a.dist.olg <- m6a.dist.olg %>%
  mutate(trx_len = utr5_size + cds_size + utr3_size)
m6a.dist.olg <- m6a.dist.olg %>%
  group_by(chr, coord, gene_name, cell_id) %>%
  filter(trx_len == max(trx_len))

##### NEUR
cds_file <- "/GPFS/Magda_lab_temp/maitenat/scs/metaplotR/6J-3M-2ws-V2-3-YTH_edit-sites_bc_filtered_all_yth_filt-all_NEUR.dist.measures.txt"
m6a.dist.neur <- read.delim(cds_file, header = T)
m6a.dist.neur <- m6a.dist.neur %>%
  mutate(trx_len = utr5_size + cds_size + utr3_size)
m6a.dist.neur <- m6a.dist.neur %>%
  group_by(chr, coord, gene_name, cell_id) %>%
  filter(trx_len == max(trx_len))

##### EC
cds_file <- "/GPFS/Magda_lab_temp/maitenat/scs/metaplotR/6J-3M-2ws-V2-3-YTH_edit-sites_bc_filtered_all_yth_filt-all_EC.dist.measures.txt"
m6a.dist.ec <- read.delim(cds_file, header = T)
m6a.dist.ec <- m6a.dist.ec %>%
  mutate(trx_len = utr5_size + cds_size + utr3_size)
m6a.dist.ec <- m6a.dist.ec %>%
  group_by(chr, coord, gene_name, cell_id) %>%
  filter(trx_len == max(trx_len))


##### ASC
cds_file <- "/GPFS/Magda_lab_temp/maitenat/scs/metaplotR/6J-3M-2ws-V2-3-YTH_edit-sites_bc_filtered_all_yth_filt-all_ASC.dist.measures.txt"
m6a.dist.asc <- read.delim(cds_file, header = T)
m6a.dist.asc <- m6a.dist.asc %>%
  mutate(trx_len = utr5_size + cds_size + utr3_size)
m6a.dist.asc <- m6a.dist.asc %>%
  group_by(chr, coord, gene_name, cell_id) %>%
  filter(trx_len == max(trx_len))


##### The 5 of them alltogether

m6a.dist <- bind_rows(IMC = m6a.dist.imc, OLG = m6a.dist.olg, NEUR = m6a.dist.neur, EC = m6a.dist.ec, ASC = m6a.dist.asc, .id = "cell_type")
ggplot(m6a.dist, aes(x = utr3_st, colour = cell_type, fill = cell_type)) +
  geom_density(alpha = 0.6) +
  xlim(-500, 500) + 
  geom_vline(xintercept = 1:2, col = "grey") + 
  theme_bw() +
  theme(legend.title = element_blank())

ggplot(m6a.dist, aes(x = utr3_st, colour = cell_type, fill = cell_type)) +
  geom_density(aes(y = ..count..), alpha=0.5) +
  xlim(-500, 500) + 
  geom_vline(xintercept = 1:2, col = "grey") + 
  theme_bw() +
  theme(legend.title = element_blank()) +
  ylab("normalized density")
```


#### All the variants with m/k<1

```{r, echo = FALSE, warning=FALSE, message = FALSE, dev=c('png', 'pdf')}

##### IMC
cds_file <- "/GPFS/Magda_lab_temp/maitenat/scs/metaplotR/6J-3M-2ws-V2-3-YTH_edit-sites_bc_filtered_all_yth_filt-all_mk_leq1_IMC.dist.measures.txt"
m6a.dist.imc <- read.delim(cds_file, header = T)
m6a.dist.imc <- m6a.dist.imc %>%
  mutate(trx_len = utr5_size + cds_size + utr3_size)
m6a.dist.imc <- m6a.dist.imc %>%
  group_by(chr, coord, gene_name, cell_id) %>%
  filter(trx_len == max(trx_len))

##### OLG
cds_file <- "/GPFS/Magda_lab_temp/maitenat/scs/metaplotR/6J-3M-2ws-V2-3-YTH_edit-sites_bc_filtered_all_yth_filt-all_mk_leq1_OLG.dist.measures.txt"
m6a.dist.olg <- read.delim(cds_file, header = T)
m6a.dist.olg <- m6a.dist.olg %>%
  mutate(trx_len = utr5_size + cds_size + utr3_size)
m6a.dist.olg <- m6a.dist.olg %>%
  group_by(chr, coord, gene_name, cell_id) %>%
  filter(trx_len == max(trx_len))

##### NEUR
cds_file <- "/GPFS/Magda_lab_temp/maitenat/scs/metaplotR/6J-3M-2ws-V2-3-YTH_edit-sites_bc_filtered_all_yth_filt-all_mk_leq1_NEUR.dist.measures.txt"
m6a.dist.neur <- read.delim(cds_file, header = T)
m6a.dist.neur <- m6a.dist.neur %>%
  mutate(trx_len = utr5_size + cds_size + utr3_size)
m6a.dist.neur <- m6a.dist.neur %>%
  group_by(chr, coord, gene_name, cell_id) %>%
  filter(trx_len == max(trx_len))

##### EC
cds_file <- "/GPFS/Magda_lab_temp/maitenat/scs/metaplotR/6J-3M-2ws-V2-3-YTH_edit-sites_bc_filtered_all_yth_filt-all_mk_leq1_EC.dist.measures.txt"
m6a.dist.ec <- read.delim(cds_file, header = T)
m6a.dist.ec <- m6a.dist.ec %>%
  mutate(trx_len = utr5_size + cds_size + utr3_size)
m6a.dist.ec <- m6a.dist.ec %>%
  group_by(chr, coord, gene_name, cell_id) %>%
  filter(trx_len == max(trx_len))


##### ASC
cds_file <- "/GPFS/Magda_lab_temp/maitenat/scs/metaplotR/6J-3M-2ws-V2-3-YTH_edit-sites_bc_filtered_all_yth_filt-all_mk_leq1_ASC.dist.measures.txt"
m6a.dist.asc <- read.delim(cds_file, header = T)
m6a.dist.asc <- m6a.dist.asc %>%
  mutate(trx_len = utr5_size + cds_size + utr3_size)
m6a.dist.asc <- m6a.dist.asc %>%
  group_by(chr, coord, gene_name, cell_id) %>%
  filter(trx_len == max(trx_len))


##### The 5 of them alltogether

m6a.dist <- bind_rows(IMC = m6a.dist.imc, OLG = m6a.dist.olg, NEUR = m6a.dist.neur, EC = m6a.dist.ec, ASC = m6a.dist.asc, .id = "cell_type")
ggplot(m6a.dist, aes(x = utr3_st, colour = cell_type, fill = cell_type)) +
  geom_density(alpha = 0.6) +
  xlim(-500, 500) + 
  geom_vline(xintercept = 1:2, col = "grey") + 
  theme_bw() +
  theme(legend.title = element_blank())

ggplot(m6a.dist, aes(x = utr3_st, colour = cell_type, fill = cell_type)) +
  geom_density(aes(y = ..count..), alpha=0.5) +
  xlim(-500, 500) + 
  geom_vline(xintercept = 1:2, col = "grey") + 
  theme_bw() +
  theme(legend.title = element_blank()) +
  ylab("normalized density")
```
