# Supplementary material for: Single-cell discovery of m6A RNA modifications in the hippocampus
Source: Genome Res. 2024 Jun;34(6):822–36. doi: 10.1101/gr.278424.123 (PMC11293556; doi:10.1101/gr.278424.123)
Supplement: Supplement 26 [file Supplemental_Code.zip › sc-m6a-hippocampus-master/scDART/diff_expression_yth_mut.Rmd]

---
title: "Differential expression between yth and ythmut in scDART"
output:
  html_document:
    df_print: paged
---

```{r setup, include=FALSE}
knitr::opts_chunk$set(echo = TRUE)
```

In this document we carry out differential expression analysis for each cell type and cluster between yth and ythmut.

We set an adjusted p-value threshold of 0.1, and we can later filter that even more.

The resulting data frames have the following columns:

p_val: p_val (unadjusted)
avg_log2FC: log fold-change of the average expression between the two groups. Positive values indicate that the feature is more highly expressed in the first group.
pct.1: The percentage of cells where the feature is detected in the first group (yth)
pct.2: The percentage of cells where the feature is detected in the second group (ythmut)
p_val_adj: Adjusted p-value, based on Bonferroni correction using all features in the dataset.

```{r echo = FALSE, message = FALSE, warning = FALSE}
library(tidyverse)
library(RColorBrewer)
library(Seurat)
library(ggVolcano)
seurat_data <- readRDS("/GPFS/Magda_lab_temp/maitenat/scs/scDART_integrated_seurat.rds")

immune_cells <- as.character(c(0, 1, 4, 8, 9, 10, 14, 15, 17, 18, 19, 20, 21, 24, 25, 27))
oligodendrocytes <- as.character(c(2, 3, 5, 6, 7, 12, 13, 16))
neurons <- as.character(c(11, 23))
endothelial <- "26"
astrocytes <- "22"

cluster_df <- tibble(cell_type = c(rep("immune_cells", length(immune_cells)), rep("oligodendrocytes", length(oligodendrocytes)), rep("neurons", length(neurons)), "endothelial", "astrocytes"),
                     cluster_id = c(immune_cells, oligodendrocytes, neurons, endothelial, astrocytes))

```

#### Overall

```{r echo = FALSE, message = FALSE, warning = FALSE}
alpha <- 0.1
Idents(object = seurat_data) <- "orig.ident"
yth_mut_de_markers <- FindMarkers(seurat_data, ident.1 = "6J_yth", ident.2 = "6J_ythmut")
yth_mut_de_markers[yth_mut_de_markers$p_val_adj < alpha, ]
write.table(yth_mut_de_markers[yth_mut_de_markers$p_val_adj < alpha, ], file = "yth_mut_de_markers.txt", sep = "\t", quote = FALSE, row.names = TRUE)
# volcano plot
yth_mut_de_markers_gg <- add_regulate(yth_mut_de_markers, log2FC_name = "avg_logFC", fdr_name = "p_val_adj", log2FC = 0.5, fdr = 0.05)
yth_mut_de_markers$gene <- rownames(yth_mut_de_markers)

ggvolcano(yth_mut_de_markers, x = "log2FoldChange", y = "p_val_adj", label = "gene", label_number = 5, output = FALSE)

gradual_volcano(yth_mut_de_markers, x = "log2FoldChange", y = "p_val_adj", label = "gene", label_number = 5, output = FALSE)
```

#### Cluster-wise

```{r echo = FALSE, message = FALSE, warning = FALSE}
# Create a column corresponding to the interaction of the cluster ID and the cell origin
seurat_data@meta.data$id.hs <- interaction(seurat_data@meta.data$integrated_snn_res.0.8, 
                                      seurat_data@meta.data$orig.ident, sep = ".")

# Switch the identity of the cells to 'id.hs'
Idents(seurat_data) <- "id.hs"

# Compute differential expression analysis
tests <- data.frame(yth = paste(setdiff(0:27,23), "6J_yth", sep = "."),
                    ythmut = paste(setdiff(0:27,23), "6J_ythmut", sep = "."))

walk(1:nrow(tests), function(i) {
  print(sprintf("The differential expression analysis in cluster %s gives the following result:", gsub(".6J_yth", "", tests[i, "yth"])))
  yth_mut_de_markers <- FindMarkers(object = seurat_data, ident.1 = tests[i, 1], ident.2 = tests[i, 2])
  print(yth_mut_de_markers[yth_mut_de_markers$p_val_adj < alpha, ])
})

```

#### Cell type-wise

```{r echo = FALSE, message = FALSE, warning = FALSE}
# Add a column to the seurat object indicating the cell type of each cell
seurat_data@meta.data$cell_type <- pull(cluster_df[match(as.character(seurat_data@meta.data$seurat_clusters), cluster_df$cluster_id),
          "cell_type"], "cell_type")

# Create a column corresponding to the interaction of the cell type and the cell origin
seurat_data@meta.data$cell.type.orig <- interaction(seurat_data@meta.data$cell_type, 
                                      seurat_data@meta.data$orig.ident, sep = ".")

# Switch the identity of the cells to cell.type.orig
Idents(seurat_data) <- "cell.type.orig"

# Compute differential expression analysis
tests <- data.frame(yth = paste(unique(cluster_df$cell_type), "6J_yth", sep = "."),
                    ythmut = paste(unique(cluster_df$cell_type), "6J_ythmut", sep = "."))

walk(1:nrow(tests), function(i) {
  print(sprintf("The differential expression analysis in cell type %s gives the following result:", gsub(".6J_yth", "", tests[i, "yth"])))
  yth_mut_de_markers <- FindMarkers(object = seurat_data, ident.1 = tests[i, 1], ident.2 = tests[i, 2])
  print(yth_mut_de_markers[yth_mut_de_markers$p_val_adj < alpha, ])
})

```

Scatter-plot:

```{r echo = FALSE, message = FALSE, warning = FALSE}
gene_exp <- GetAssayData(seurat_data, assay = "RNA")
scRNA$Sample  <- scRNA$orig.ident
Idents(scRNA) <- scRNA$Sample
table(scRNA$Sample)

sample1 <- subset(scRNA, idents = "6J_yth")
sample2 <- subset(scRNA, idents = "6J_ythmut")

avg_expr_sample1 <- as.data.frame(rowMeans(GetAssayData(sample1, slot = "data")))
avg_expr_sample2 <- as.data.frame(rowMeans(GetAssayData(sample2, slot = "data")))

gene_matrix <- data.frame(
  gene = rownames(avg_expr_sample1),
  yth = avg_expr_sample1,
  ythmut = avg_expr_sample2
)

cor.test(log(gene_matrix[, 2] + 1), log(gene_matrix[, 3] + 1))
cor_val <- as.numeric(cor.test(log(gene_matrix[, 2] + 1), log(gene_matrix[, 3] + 1))$estimate)


ggplot(data = gene_matrix, aes(x = log10(yth + 1), y = log10(ythmut + 1))) +
  geom_point(shape = 1) +
  theme(aspect.ratio = 1,
    panel.grid.major = element_blank(),
    panel.grid.minor = element_blank(),
    panel.background = element_blank(),
    axis.line = element_line(colour = "black")) +
  geom_text(aes(x = 0.1, y = 0.6, label = paste("r =", round(cor_val, 2))), family = "serif", fontface = "italic", size = 8)
```
