# Supplementary material for: Single-cell discovery of m6A RNA modifications in the hippocampus
Source: Genome Res. 2024 Jun;34(6):822–36. doi: 10.1101/gr.278424.123 (PMC11293556; doi:10.1101/gr.278424.123)
Supplement: Supplement 26 [file Supplemental_Code.zip › sc-m6a-hippocampus-master/scDART/homogeneous_m6a_enrichment.Rmd]

---
title: "Analysis of m/k = 1"
output:
  html_document:
    self_contained: false
---

```{r setup, include=FALSE}
knitr::opts_chunk$set(echo = TRUE)
```

Enrichment analyses on variants with m/k = 1 from single-cell data.

#### Enrichment analysis

```{r, echo = FALSE, warning=FALSE, message = FALSE, dev=c('png', 'pdf')}
library(tidyverse)
library(clusterProfiler)
library(AnnotationDbi)
library(org.Mm.eg.db)
library(enrichplot)

doGOEnrichment <- function(genelist, alpha) {
  genelist <- genelist[!is.na(genelist)]
  genelist <- as.character(genelist)
  genes_entrez <- AnnotationDbi::select(org.Mm.eg.db, keys = genelist, columns = "ENTREZID", keytype = "ALIAS", multiVals = "first") 
  genes_entrez_min <- genes_entrez %>% 
  group_by(ALIAS) %>%
  dplyr::slice(1) %>%
  ungroup()
  kk <- enrichGO(gene          = unique(genes_entrez_min$ENTREZID), 
                 OrgDb      = org.Mm.eg.db, 
                 ont = "ALL",
                 pvalueCutoff  = alpha, 
                 pAdjustMethod = "BH", 
                 qvalueCutoff  = alpha)
  # p <- barplot(kk, showCategory = 20) +
  # ylab("Count") +
  # theme(legend.position = "bottom",
  #         axis.text.y = element_text(size = 8),
  #         axis.text.x = element_text(size = 8))
  # print(p)
  # q <- dotplot(kk, showCategory = 20) +
  #   theme(legend.position = "bottom",
  #         legend.box = "vertical",
  #         legend.margin = margin(),
  #         axis.text.y = element_text(size = 8),
  #         axis.text.x = element_text(size = 8))
  # print(q)
  # BgRatio tells us out of the human genes annotated in KEGG, i.e. the universe, how many are involved in the pathway (hence, it is independent of our input list); Generatio is the number of genes in our list which are annotated to the pathway, divided by the intersection between the genes in our list and the universe.
  enrichment.summary <- kk@result
  M <- sub("/.*", "", as.character(enrichment.summary$"BgRatio"))
  Count <- paste(enrichment.summary$"Count", M, sep = "/")
  enrichment.summary <- as.data.frame(enrichment.summary)
  enrichment.summary[["RichFactor"]] <- Count
  if (!(nrow(enrichment.summary))) {
    return("No enriched pathways found.")
  }
  enrichment.summary <- as.data.frame(enrichment.summary[, c("Description", "pvalue", "qvalue", "RichFactor", "geneID")])
  # barplot of the top 20 enriched pathways with richfactor in the x axis
  enrichment.summary$rich_factor_parsed <- sapply(enrichment.summary$RichFactor, function(frac) eval(parse(text = frac)))
  # p <- enrichment.summary %>%
  #   arrange(qvalue) %>%
  #   head(n = 20) %>%
  #   ggplot(aes(x = reorder(Description, -qvalue), y = rich_factor_parsed, fill = qvalue)) +
  #   geom_bar(stat="identity") +
  #   theme_bw() +
  #   ylab("Rich score") +
  #   coord_flip() +
  #   theme(axis.title.y = element_blank(),
  #         axis.title.x = element_text(size = 8),
  #         axis.text.y = element_text(size = 8),
  #         axis.text.x = element_text(size = 8),
  #         legend.position = "bottom",
  #         legend.title = element_text(size = 7),
  #         legend.box = "horizontal",
  #         legend.text = element_text(size = 5))
  # print(p)
# 
  return(enrichment.summary)
}

```

```{r, echo = FALSE, warning=FALSE, message = FALSE, dev=c('png', 'pdf')}
genes_per_ctype <- readRDS("/GPFS/Magda_lab_temp/maitenat/scs/bullseye/genes_per_ctype.rds")
```

## IMC:

```{r imc, echo = FALSE, warning=FALSE, message = FALSE, dev=c('png', 'pdf')}
alpha <- 0.05
GO_IMC <- doGOEnrichment(genes_per_ctype[["IMC"]], alpha = alpha)
```

## OLG:

```{r olg, echo = FALSE, warning=FALSE, message = FALSE, dev=c('png', 'pdf')}
GO_OLG <- doGOEnrichment(genes_per_ctype[["OLG"]], alpha = alpha)
```

## NEUR:

```{r neur, echo = FALSE, warning=FALSE, message = FALSE, dev=c('png', 'pdf')}
GO_NEUR <- doGOEnrichment(genes_per_ctype[["NEUR"]], alpha = alpha)
```

## EC:

```{r ec, echo = FALSE, warning=FALSE, message = FALSE, dev=c('png', 'pdf'), fig.height = 6, fig.width = 9}
GO_EC <- doGOEnrichment(genes_per_ctype[["EC"]], alpha = alpha)
```

## ASC:

```{r asc, echo = FALSE, warning=FALSE, message = FALSE, dev=c('png', 'pdf')}
GO_ASC <- doGOEnrichment(genes_per_ctype[["ASC"]], alpha = alpha)
```

##### Gene ontology enrichment analysis with stringent list

```{r, echo = FALSE, warning=FALSE, message = FALSE, dev=c('png', 'pdf')}
common_mk09_5cells_IMC <- readRDS("/GPFS/Magda_lab_temp/maitenat/scs/bullseye/common_mk09_5cells_IMC.RDS")
common_mk09_5cells_OLG <- readRDS("/GPFS/Magda_lab_temp/maitenat/scs/bullseye/common_mk09_5cells_OLG.RDS")
common_mk09_5cells_NEUR <- readRDS("/GPFS/Magda_lab_temp/maitenat/scs/bullseye/common_mk09_5cells_NEUR.RDS")
common_mk09_5cells_EC <- readRDS("/GPFS/Magda_lab_temp/maitenat/scs/bullseye/common_mk09_5cells_EC.RDS")
common_mk09_5cells_ASC <- readRDS("/GPFS/Magda_lab_temp/maitenat/scs/bullseye/common_mk09_5cells_ASC.RDS")
```

## IMC:

```{r imc-string, echo = FALSE, warning=FALSE, message = FALSE, dev=c('png', 'pdf')}
GO_IMC_common <- doGOEnrichment(unique(common_mk09_5cells_IMC$gene), alpha = alpha)
```

## OLG:

```{r olg-string, echo = FALSE, warning=FALSE, message = FALSE, dev=c('png', 'pdf')}
GO_OLG_common <- doGOEnrichment(unique(common_mk09_5cells_OLG$gene), alpha = alpha)
```

## NEUR:

```{r neur-string, echo = FALSE, warning=FALSE, message = FALSE, dev=c('png', 'pdf')}
GO_NEUR_common <- doGOEnrichment(unique(common_mk09_5cells_NEUR$gene), alpha = alpha)
```

## EC:

```{r ec-string, echo = FALSE, warning=FALSE, message = FALSE, dev=c('png', 'pdf'), fig.height = 6, fig.width = 9}
GO_EC_common <- doGOEnrichment(unique(common_mk09_5cells_EC$gene), alpha = alpha)
```

## ASC:

```{r asc-string, echo = FALSE, warning=FALSE, message = FALSE, dev=c('png', 'pdf')}
GO_ASC_common <- doGOEnrichment(unique(common_mk09_5cells_ASC$gene), alpha = alpha)
```

#### DisGenet analysis

## ASC:

```{r, echo = FALSE, warning=FALSE, message = FALSE, dev=c('png', 'pdf')}
library(biomaRt)
library(DOSE)
human <- useMart("ensembl", dataset = "hsapiens_gene_ensembl", host = "https://dec2021.archive.ensembl.org/") 
mouse <- useMart("ensembl", dataset = "mmusculus_gene_ensembl", host = "https://dec2021.archive.ensembl.org/") 

find_human_orthologs <- function(genes, human_mart, mouse_mart) {
  # find human orthologs of mouse genes
  ort_table <- getLDS(mart = mouse_mart, attributes = c("ensembl_gene_id", "external_gene_name", "entrezgene_id"), filters = "external_gene_name", values = as.character(genes), attributesL = c("ensembl_gene_id", "external_gene_name", "entrezgene_id"), martL = human_mart)
  colnames(ort_table) <- c("mouse_ensembl_gene_id", "mouse_hgnc_symbol", "mouse_entrezid", "human_ensembl_gene_id", "human_hgnc_symbol", "human_entrezid")
  # if there are repeated orthologues, keep one randomly
  ort_table_min <- ort_table %>% 
    group_by(mouse_hgnc_symbol) %>%
    dplyr::slice(1) %>%
    ungroup()
  return(ort_table_min)
}

enrich_dgn <- function(genes) {
  dgn <- enrichDGN(genes)
  enrichment.summary <- dgn@result
  M <- sub("/.*", "", as.character(enrichment.summary$"BgRatio"))
  Count <- paste(enrichment.summary$"Count", M, sep = "/")
  enrichment.summary <- as.data.frame(enrichment.summary)
  enrichment.summary[["RichFactor"]] <- Count
  if (!(nrow(enrichment.summary))) {
    return("No enriched pathways found.")
  }
  enrichment.summary <- as.data.frame(enrichment.summary[, c("ID", "Description", "pvalue", "qvalue", "RichFactor", "geneID")])
  return(enrichment.summary)
}
```


```{r, echo = FALSE, warning=FALSE, message = FALSE, dev=c('png', 'pdf')}
imc_ort_table <- find_human_orthologs(genes = genes_per_ctype[["IMC"]], human_mart = human, mouse_mart = mouse)
imc_dgn <- enrich_dgn(genes = imc_ort_table$human_entrezid)

olg_ort_table <- find_human_orthologs(genes = genes_per_ctype[["OLG"]], human_mart = human, mouse_mart = mouse)
olg_dgn <- enrich_dgn(genes = olg_ort_table$human_entrezid)

neur_ort_table <- find_human_orthologs(genes = genes_per_ctype[["NEUR"]], human_mart = human, mouse_mart = mouse)
neur_dgn <- enrich_dgn(genes = neur_ort_table$human_entrezid)

ec_ort_table <- find_human_orthologs(genes = genes_per_ctype[["EC"]], human_mart = human, mouse_mart = mouse)
ec_dgn <- enrich_dgn(genes = ec_ort_table$human_entrezid)

asc_ort_table <- find_human_orthologs(genes = genes_per_ctype[["ASC"]], human_mart = human, mouse_mart = mouse)
asc_dgn <- enrich_dgn(genes = asc_ort_table$human_entrezid)

# stringent:
imc_string_ort_table <- find_human_orthologs(genes = unique(common_mk09_5cells_IMC$gene), human_mart = human, mouse_mart = mouse)
imc_string_dgn <- enrich_dgn(genes = imc_string_ort_table$human_entrezid)

olg_string_ort_table <- find_human_orthologs(genes = unique(common_mk09_5cells_OLG$gene), human_mart = human, mouse_mart = mouse)
olg_string_dgn <- enrich_dgn(genes = olg_string_ort_table$human_entrezid)

neur_string_ort_table <- find_human_orthologs(genes = unique(common_mk09_5cells_NEUR$gene), human_mart = human, mouse_mart = mouse)
neur_string_dgn <- enrich_dgn(genes = neur_string_ort_table$human_entrezid)

ec_string_ort_table <- find_human_orthologs(genes = unique(common_mk09_5cells_EC$gene), human_mart = human, mouse_mart = mouse)
ec_string_dgn <- enrich_dgn(genes = ec_string_ort_table$human_entrezid)

asc_string_ort_table <- find_human_orthologs(genes = unique(common_mk09_5cells_ASC$gene), human_mart = human, mouse_mart = mouse)
asc_string_dgn <- enrich_dgn(genes = asc_string_ort_table$human_entrezid)


outdir <- "/GPFS/Magda_lab_temp/maitenat/scs/bullseye"
write.table(asc_dgn, file = file.path(outdir, "ASC_dgn.txt"), sep = "\t", quote = FALSE, row.names = FALSE)
write.table(ec_dgn, file = file.path(outdir, "EC_dgn.txt"), sep = "\t", quote = FALSE, row.names = FALSE)
write.table(neur_dgn, file = file.path(outdir, "NEUR_dgn.txt"), sep = "\t", quote = FALSE, row.names = FALSE)
write.table(olg_dgn, file = file.path(outdir, "OLG_dgn.txt"), sep = "\t", quote = FALSE, row.names = FALSE)
write.table(imc_dgn, file = file.path(outdir, "IMC_dgn.txt"), sep = "\t", quote = FALSE, row.names = FALSE)
write.table(asc_string_dgn, file = file.path(outdir, "ASC_string_dgn.txt"), sep = "\t", quote = FALSE, row.names = FALSE)
write.table(ec_string_dgn, file = file.path(outdir, "EC_string_dgn.txt"), sep = "\t", quote = FALSE, row.names = FALSE)
write.table(neur_string_dgn, file = file.path(outdir, "NEUR_string_dgn.txt"), sep = "\t", quote = FALSE, row.names = FALSE)
write.table(olg_string_dgn, file = file.path(outdir, "OLG_string_dgn.txt"), sep = "\t", quote = FALSE, row.names = FALSE)
write.table(imc_string_dgn, file = file.path(outdir, "IMC_string_dgn.txt"), sep = "\t", quote = FALSE, row.names = FALSE)
```
