# Supplementary material for: Single-cell discovery of m6A RNA modifications in the hippocampus
Source: Genome Res. 2024 Jun;34(6):822–36. doi: 10.1101/gr.278424.123 (PMC11293556; doi:10.1101/gr.278424.123)
Supplement: Supplement 26 [file Supplemental_Code.zip › sc-m6a-hippocampus-master/scDART/prepare_mk1_metaplotr.R]

# Description:  In this script we are preparing the input for running metaplotR on m/k = 1 variants per cell type. The output is a bed file

library(tidyverse)

variant_filename <- "/GPFS/Magda_lab_temp/maitenat/scs/bullseye/6J-3M-2ws-V2-3-YTH_edit-sites_bc_filtered_all_yth_filt-all.bed"
cell_to_cluster_filename <- "/GPFS/Magda_lab_temp/maitenat/scs/cell_to_cluster.txt"

immune_cells <- as.character(c(0, 1, 4, 8, 9, 10, 14, 15, 17, 18, 19, 20, 21, 24, 25, 27))
oligodendrocytes <- as.character(c(2, 3, 5, 6, 7, 12, 13, 16))
neurons <- as.character(c(11, 23))
endothelial <- "26"
astrocytes <- "22"
cluster_df <- tibble(cell_type = c(rep("IMC", length(immune_cells)), rep("OLG", length(oligodendrocytes)), rep("NEUR", length(neurons)), "EC", "ASC"),
                     cluster_id = c(immune_cells, oligodendrocytes, neurons, endothelial, astrocytes))

variant_data <- read.table(variant_filename, header = FALSE, fill = TRUE)
colnames(variant_data) <- c("chr", "start", "end", "gene", "loc", "change0", "m", "dart_ratio/control_ratio", "mk", "strand", "unk", "unk2", "mk2", "k", "change1", "cell_id", "unk3", "mk_overall", "mk_mut", "mk_ratio")
cell_to_cluster <- read.table(cell_to_cluster_filename, header = TRUE)
variant_data$cluster <- cell_to_cluster$cluster[match(variant_data$cell_id, cell_to_cluster$cell)]
# rm NAs
# los NAs son porque 804 celulas no están asignadas a ningún cluster
variant_data <- variant_data[!is.na(variant_data$cluster),]

cell_type_idx <- match(variant_data$cluster, cluster_df$cluster_id)
variant_data$cell_type <- cluster_df$cell_type[cell_type_idx]

variant_data %>% 
  filter(cell_type == "ASC", mk == 1) %>%
  select(chr, start, end, gene, mk, strand) %>%
write.table("/GPFS/Magda_lab_temp/maitenat/scs/bullseye/6J-3M-2ws-V2-3-YTH_edit-sites_bc_filtered_all_yth_filt-all_mk1_ASC.bed", sep = "\t", quote = FALSE, row.names = FALSE, col.names = FALSE)

variant_data %>% 
  filter(cell_type == "EC", mk == 1) %>%
  select(chr, start, end, gene, mk, strand) %>%
write.table("/GPFS/Magda_lab_temp/maitenat/scs/bullseye/6J-3M-2ws-V2-3-YTH_edit-sites_bc_filtered_all_yth_filt-all_mk1_EC.bed", sep = "\t", quote = FALSE, row.names = FALSE, col.names = FALSE)

variant_data %>% 
  filter(cell_type == "IMC", mk == 1) %>%
  select(chr, start, end, gene, mk, strand) %>%
write.table("/GPFS/Magda_lab_temp/maitenat/scs/bullseye/6J-3M-2ws-V2-3-YTH_edit-sites_bc_filtered_all_yth_filt-all_mk1_IMC.bed", sep = "\t", quote = FALSE, row.names = FALSE, col.names = FALSE)

variant_data %>% 
  filter(cell_type == "NEUR", mk == 1) %>%
  select(chr, start, end, gene, mk, strand) %>%
write.table("/GPFS/Magda_lab_temp/maitenat/scs/bullseye/6J-3M-2ws-V2-3-YTH_edit-sites_bc_filtered_all_yth_filt-all_mk1_NEUR.bed", sep = "\t", quote = FALSE, row.names = FALSE, col.names = FALSE)

variant_data %>% 
  filter(cell_type == "OLG", mk == 1) %>%
  select(chr, start, end, gene, mk, strand) %>%
write.table("/GPFS/Magda_lab_temp/maitenat/scs/bullseye/6J-3M-2ws-V2-3-YTH_edit-sites_bc_filtered_all_yth_filt-all_mk1_OLG.bed", sep = "\t", quote = FALSE, row.names = FALSE, col.names = FALSE)

## We also want to run metaplotR on all the variants of the cell type, and also on those that have m/k<1, so we need to prepare them. The easiest way for doing so is just take the variants, do the filtering and run metaplotR instead of taking metaplotR results from before. Me da miedo que haya confusión así que lo hago desde este file y punto, aunque no esa lo más eficiente.

#### All the variants
variant_data %>% 
  filter(cell_type == "ASC") %>%
  select(chr, start, end, gene, mk, strand) %>%
  write.table("/GPFS/Magda_lab_temp/maitenat/scs/bullseye/6J-3M-2ws-V2-3-YTH_edit-sites_bc_filtered_all_yth_filt-all_ASC.bed", sep = "\t", quote = FALSE, row.names = FALSE, col.names = FALSE)

variant_data %>% 
  filter(cell_type == "EC") %>%
  select(chr, start, end, gene, mk, strand) %>%
  write.table("/GPFS/Magda_lab_temp/maitenat/scs/bullseye/6J-3M-2ws-V2-3-YTH_edit-sites_bc_filtered_all_yth_filt-all_EC.bed", sep = "\t", quote = FALSE, row.names = FALSE, col.names = FALSE)

variant_data %>% 
  filter(cell_type == "IMC") %>%
  select(chr, start, end, gene, mk, strand) %>%
  write.table("/GPFS/Magda_lab_temp/maitenat/scs/bullseye/6J-3M-2ws-V2-3-YTH_edit-sites_bc_filtered_all_yth_filt-all_IMC.bed", sep = "\t", quote = FALSE, row.names = FALSE, col.names = FALSE)

variant_data %>% 
  filter(cell_type == "NEUR") %>%
  select(chr, start, end, gene, mk, strand) %>%
  write.table("/GPFS/Magda_lab_temp/maitenat/scs/bullseye/6J-3M-2ws-V2-3-YTH_edit-sites_bc_filtered_all_yth_filt-all_NEUR.bed", sep = "\t", quote = FALSE, row.names = FALSE, col.names = FALSE)

variant_data %>% 
  filter(cell_type == "OLG") %>%
  select(chr, start, end, gene, mk, strand) %>%
  write.table("/GPFS/Magda_lab_temp/maitenat/scs/bullseye/6J-3M-2ws-V2-3-YTH_edit-sites_bc_filtered_all_yth_filt-all_OLG.bed", sep = "\t", quote = FALSE, row.names = FALSE, col.names = FALSE)

#### Variants with m/k<1 in all cells of the cell type
variant_data %>% 
  filter(cell_type == "ASC") %>%
  select(chr, start, end, gene, mk, strand) %>%
  group_by(chr, start, end, gene, strand) %>%
  filter(all(mk < 1)) %>%
  write.table("/GPFS/Magda_lab_temp/maitenat/scs/bullseye/6J-3M-2ws-V2-3-YTH_edit-sites_bc_filtered_all_yth_filt-all_mk_leq1_ASC.bed", sep = "\t", quote = FALSE, row.names = FALSE, col.names = FALSE)

variant_data %>% 
  filter(cell_type == "EC") %>%
  select(chr, start, end, gene, mk, strand) %>%
  group_by(chr, start, end, gene, strand) %>%
  filter(all(mk < 1)) %>%
  write.table("/GPFS/Magda_lab_temp/maitenat/scs/bullseye/6J-3M-2ws-V2-3-YTH_edit-sites_bc_filtered_all_yth_filt-all_mk_leq1_EC.bed", sep = "\t", quote = FALSE, row.names = FALSE, col.names = FALSE)

variant_data %>% 
  filter(cell_type == "IMC") %>%
  select(chr, start, end, gene, mk, strand) %>%
  group_by(chr, start, end, gene, strand) %>%
  filter(all(mk < 1)) %>%
  write.table("/GPFS/Magda_lab_temp/maitenat/scs/bullseye/6J-3M-2ws-V2-3-YTH_edit-sites_bc_filtered_all_yth_filt-all_mk_leq1_IMC.bed", sep = "\t", quote = FALSE, row.names = FALSE, col.names = FALSE)

variant_data %>% 
  filter(cell_type == "NEUR") %>%
  select(chr, start, end, gene, mk, strand) %>%
  group_by(chr, start, end, gene, strand) %>%
  filter(all(mk < 1)) %>%
  write.table("/GPFS/Magda_lab_temp/maitenat/scs/bullseye/6J-3M-2ws-V2-3-YTH_edit-sites_bc_filtered_all_yth_filt-all_mk_leq1_NEUR.bed", sep = "\t", quote = FALSE, row.names = FALSE, col.names = FALSE)

variant_data %>% 
  filter(cell_type == "OLG") %>%
  select(chr, start, end, gene, mk, strand) %>%
  group_by(chr, start, end, gene, strand) %>%
  filter(all(mk < 1)) %>%
  write.table("/GPFS/Magda_lab_temp/maitenat/scs/bullseye/6J-3M-2ws-V2-3-YTH_edit-sites_bc_filtered_all_yth_filt-all_mk_leq1_OLG.bed", sep = "\t", quote = FALSE, row.names = FALSE, col.names = FALSE)
